# Supplementary material for: Weaning period and growth patterns of captive Sunda pangolin (Manis javanica) cubs
Source: PLoS One. 2022 Sep 14;17(9):e0272020. doi: 10.1371/journal.pone.0272020 (PMC9473421; doi:10.1371/journal.pone.0272020)
Supplement: S1 Table — (XLSX) [file pone.0272020.s001.xlsx]

## Sheet: S1 Table
Cub ID	C1	C2	C3	C4	C5	C6	C7	C8	C9	C10	C11
Age when started eating artificial formula (d)	/	150	127	108	86	/	102	/	110	90	98
Age at peak mass (d)	133	131	/	/	/	/	/	127	/	/	/
Age at which cub left mother (d)	/	244	291	145	180	239	282	/	357	363	211
