# Supplementary material for: Weaning period and growth patterns of captive Sunda pangolin (Manis javanica) cubs
Source: PLoS One. 2022 Sep 14;17(9):e0272020. doi: 10.1371/journal.pone.0272020 (PMC9473421; doi:10.1371/journal.pone.0272020)
Supplement: S2 Table — (XLSX) [file pone.0272020.s002.xlsx]

## Sheet: S2 Table
Days of age	0	10	20	30	40	50	60	70	80	90	100	110	120	130	140
Non-feeding group (g)	136	234	329	423	514	602	686	765	840	908	970	1026	1074	/	/
Feeding group (g)	124	216	303	386	468	552	640	733	836	949	1075	1217	1377	1557	1759
