# Supplementary material for: Weaning period and growth patterns of captive Sunda pangolin (Manis javanica) cubs
Source: PLoS One. 2022 Sep 14;17(9):e0272020. doi: 10.1371/journal.pone.0272020 (PMC9473421; doi:10.1371/journal.pone.0272020)
Supplement: S3 Table — (XLSX) [file pone.0272020.s003.xlsx]

## Sheet: S3 Table
ID	Regression equation
C1	y1=191.593 + 6.190 x + 0.011 x2 - 0.00007136 x3
C2	y2=134.674 + 7.912 x + 0.048054 x2 - 0.00035 x3
C3	y3=88.358 + 11.881 x - 0.021811 x2 - 0.00002966 x3
C4	y4=110.492 + 9.794 x + 0.024885 x2 - 0.000109 x3
C5	y5=184.987 + 4.675 x + 0.040012 x2 - 0.00003466 x3
C7	y7=144.327 + 8.324 x + 0.020345 x2 - 0.0000399 x3
C8	y8=146.864 + 13.953 x - 0.089238 x2 + 0.000289 x3
C10	y10=137.958 + 3.591 x + 0.075108x2 - 0.000107 x3
C11	y11=97.465 + 14.612 x - 0.176585x2 + 0.001159 x3
