# Supplementary material for: Weaning period and growth patterns of captive Sunda pangolin (Manis javanica) cubs
Source: PLoS One. 2022 Sep 14;17(9):e0272020. doi: 10.1371/journal.pone.0272020 (PMC9473421; doi:10.1371/journal.pone.0272020)
Supplement: S4 Table — (XLSX) [file pone.0272020.s004.xlsx]

## Sheet: S4 Table
Pangolin ID	Date of birth	Date of first conception	Age at first conception (months)	Mass at first conception (g)	Length at first conception (cm)	Time to reach physically-mature length (months)	Body length at physical maturity (cm)	Time to reach physically-mature mass (months)	Mass at physical maturity (g)
C4	2016.06.25	/	/	/	/	15.2	88	17.3	5070
C6	2016.08.22	/	/	/	/	16.4	84	16.4	5050
C7	2016.10.08	/	/	/	/	12.4	84	15.5	5260
C10	2017.05.27	2018.01.20	7.8	3580	73	17.2	87	20.3	7445
C15	2018.03.31	2018.12.10	8.3	3300	71	/	/	16.3	4990
C16	2018.05.19	2019.03.01	9.3	3540	77	/	/	14.5	5080
CC4	2018.06.06	2019.01.10	7.1	2600	68	/	/	14.5	4800
